# Supplementary material for: Role of succinyl substituents in the mannose-capping of lipoarabinomannan and control of inflammation in Mycobacterium tuberculosis infection
Source: PLoS Pathog. 2023 Sep 5;19(9):e1011636. doi: 10.1371/journal.ppat.1011636 (PMC10503756; doi:10.1371/journal.ppat.1011636)
Supplement: S1 Data — (XLSX) [file ppat.1011636.s012.xlsx]

## Sheet: Fig. 2B
	Suc/Ara
LAM	1	2	3	Av	StDev
WT	0.0438	0.0471	0.0443	0.0451	0.00179
sucT::Tn	0.00143	0.00121	0.00118	0.00127	0.000137
sucT::Tn comp	0.0171	0.0143	0.0163	0.0159	0.00145
sucT::Tn comp-int		0.0766	0.083	0.0798	0.00456
	Suc/Ara
mAGP	1	2	3	Av	StDev
WT	0.015	0.0158	0.00927	0.0134	0.00356
ΔsucT		0.00286	0.00223	0.00254	0.000442
ΔsucT comp.R (replicative; phsp60)	0.0109	0.00762	0.00746	0.00867	0.00195
ΔsucT comp.I (integrative; phsp60)	0.00481	0.00819	0.00418	0.00573	0.00215
Degree of succinylation of AG and LAM in the different strains

## Sheet: Fig. 2D
Quantification of mannoside caps by capillary electrophoresis (analysis performed on 10 ug of LAM in triplicates)
	WT CDC1551
	AM	AMM	AMMM	C7	AM nmol	AMM nmol	AMMM nmol	C7 nmol	LAM nmol	AM / LAM	AMM / LAM	AMMM / LAM	AM / LAM average	AMM / LAM average	AMMM / LAM average	AM / LAM SD	AMM / LAM SD	AMMM / LAM SD
1	2495703	5284167	406877	4553263	1.09623	2.32105	0.178719	2	0.26	4.21625	8.9271	0.68738	3.91815	8.91901	0.684035	0.272717	0.11394	0.0267161
2	2186956	5363820	421160	4569895	0.957114	2.34746	0.184319	2	0.26	3.68121	9.02869	0.708921
3	1754703	4004059	298353	3499559	1.00281	2.28832	0.170509	2	0.26	3.85698	8.80124	0.655804
	SucT mutant
	AM	AMM	AMMM	C7	AM nmol	AMM nmol	AMMM nmol	C7 nmol	LAM nmol	AM / LAM	AMM / LAM	AMMM / LAM	AM / LAM average	AMM / LAM average	AMMM / LAM average	AM / LAM SD	AMM / LAM SD	AMMM / LAM SD
1	319335	274234	0	9866971	0.0647281	0.0555863	0	2	0.32	0.202275	0.173707	0	0.288882	0.15373	0	0.192791	0.0301439	0
2	228441	175941	0	9236190	0.0494665	0.0380982	0	2	0.32	0.154583	0.119057	0
3	169968	56155	0	2083804	0.163132	0.0538966	0	2	0.32	0.509789	0.168427	0
	SucT comp
	AM	AMM	AMMM	C7	AM nmol	AMM nmol	AMMM nmol	C7 nmol	LAM nmol	AM / LAM	AMM / LAM	AMMM / LAM	AM / LAM average	AMM / LAM average	AMMM / LAM average	AM / LAM SD	AMM / LAM SD	AMMM / LAM SD
1	526895	1645256	284385	1684719	0.625499	1.95315	0.337605	2	0.2	3.12749	9.76576	1.68803	2.53731	6.9536	1.28365	0.513151	2.60639	0.362325
2	1015982	2995327	543190	4625280	0.439317	1.2952	0.234879	2	0.2	2.19658	6.47599	1.17439
3	790901	1596790	341729	3456977	0.457568	0.923807	0.197704	2	0.2	2.28784	4.61904	0.98852

## Sheet: Fig. 3A
FIG 3A Activation markers (geometric mean fluorescence intensity [gMFI])
uninfected (MHCII)
759	787	683
WT (MHCII)
868	1040
SucT (MHCII)
2000	1900	1900
SucT comp (MHCII)
1700	1688	1461
uninfected (CD80)
1600	1654	1674
WT (CD80)
2152	2766	2523
SucT (CD80)
4454	3529	4023
SucT comp (CD80)
2302	2952	2242
uninfected (CD86)
1800	1527	1621
WT (CD86)
1820	1803	1891
SucT (CD86)
7434	5834	5444
SucT comp (CD86)
2762	2244	2844
uninfected (CD40)
1348	1544	1234
WT (CD40)
2953	2414	1915
SucT (CD40)
3903	4392	4372
SucT comp (CD40)
2177	1928	2043

## Sheet: Fig. 3B
FIG 3B Cytokines/Chemokines (pg/mL)
IP-10
Uninfected	WT	SucT	SuctT-comp
16.5052	79.0126	685.688	458.149
19.0465	62.56	731.821	447.693
24.5881	60.1302	558.589	381.036
IL-1beta
Uninfected	WT	SucT	SuctT-comp
7.54582	5.45745	40.4771	15.1966
4.49976	8.45107	44.8352	23.6134
4.82434	8.39523		14.0256
IL-6
Uninfected	WT	SucT	SuctT-comp
55.3847	64.3701	923.417	290.789
50.4183	71.2228	1170.3	316.402
45.3977	78.8027		232.056
MCP-1
WT	SucT	SuctT-comp	Uninfected
2024.33	1799.64	3657.89	2689.92
2355.72	3050.18	3148.32	2994.44
2077.49	1549.35	2557.09	1930.84
MCP-3
Uninfected	WT	SucT	SuctT-comp
891.169	851.146	554.959	989.771
975.977	888.541	803.272	784.495
810.997	930.481	751.089	954.938
RANTES
Uninfected	WT	SucT	SuctT-comp
215.484	477.584	1376.49	931.625
174.542	231.246	1851.14	991.178
331.739	256.092
TNFa
Uninfected	WT	SucT	SuctT-comp
42.754	49.2863	290.153	152.419
33.6725	56.7357	308.475	167.263
30.1969	51.219	183.446	150.094
GROA
Uninfected	WT	SucT	SuctT-comp
114.815	195.087	636.399	673.062
94.1511	269.225	799.013	592.939
115.547	199.058	901.65	671.361
IL-22
Uninfected	WT	SucT	SuctT-comp
13.8467	5.04565	80.855	43.7631
17.6417	15.7736	68.3879
13.8467	24.6978	49.7309	49.7309
CXCL2
Uninfected	WT	SucT	SuctT-comp
27.4267	69.5198	582.491	267.267
18.1318	104.481	694.386	419.1
19.1266	78.0998		301.081
CCL4
WT	SucT	SuctT-comp	Uninfected
1915.38		3465.29	2631.21
2555.51	1238.19	2263.15	3960.47
2535.07	910.02	2243.83	1969.32

## Sheet: Fig. 3C
FIG 3C NO release (µM NO2-)
unifected
0.576813	0.380528	0
WT
31.917	29.1036	31.5898
SucT
52.8435	54.1626	53.4978
SucT comp
43.5083	49.9098	40.8203

## Sheet: Fig. 4A
FIG 4A Activation markers (geometric mean fluorescence intensity [gMFI])
uninfected (HLA-DR)
1161	1283	1046
WT (HLA-DR
755	882	980
SucT (HLA-DR)
1448	1200	1396
SucT comp
919	1008	1043
uninfected (CD80)
767	778	719
WT (CD80)
755	882	869
SucT (CD80)
1211	1078	1138
SucT comp (CD80)
908	1000	999
uninfected (CD86)
4100	4132	4230
WT (CD86)
4231	3927	4366
SucT (CD86)
9743	8770	8254
SucT comp (CD86)
5080	4924	5002
uninfected (CD40)
300	324	298
WT (CD40)
536	568	535
SucT (CD40
785	772	738
SucT comp (CD40)
869	809	906

## Sheet: Fig. 4B
FIG 4B Cytokines/Chemokines (pg/mL)
hMF	cytokine	chemokine	data
IP-10
Uninfected	WT	SucT	SucT Comp
264.3	1353.64	2277.09	864.024
965.734	1662.23	1488.17	434.121
			730.424
IL-8
Uninfected	WT	SucT	SucT Comp
1708.98			6214.98
1924.99	8368.05	6015.51	7244.38
	9583.64	6367.53	6360.3
IL-6
Uninfected	WT	SucT	SucT Comp
4.75943	16.445	23.3885	21.502
5.4853	17.2368	24.065	19.8946
	20.4294	20.6972	18.5622
MCP-1
Uninfected	WT	SucT	SucT Comp
7557.66
7849.91	12168.9	8300.95	10772.2
	14281.2	8716.02	9772.56
IFNg
Uninfected	WT	SucT	SucT Comp
4.75943	16.445	23.3885	21.502
5.4853	17.2368	24.065	19.8946
	20.4294	20.6972	18.5622
RANTES
Uninfected	WT	SucT	SucT Comp
30.9997	2258.45	3226.74	2886.13
25.1379	1430.33	3011.38	2978.36
		3014.73	2117.5
TNFa
Uninfected	WT	SucT	SucT Comp
40.5774	489.337	2074.89	947.927
42.0323	482.572	2239.83	914.009
		1867.31
IL-12p40
Uninfected	WT	SucT	SucT Comp
7.42129	19.0457	25.6196	20.677
8.44585	19.0457	25.6196	19.0457
	22.8652	27.8372
IL-13
Uninfected	WT	SucT	SucT Comp
2.37258	3.35751	6.18869	5.40204
2.86128	5.14201	6.32069	5.40204
			5.14201
IL-1Ra
Uninfected	WT	SucT	SucT Comp
2304.21	5050.38	4815.84	4299.34
2535.88	5572.06	3501.3	4166.87
	5808.48	4102.62	4629.37

## Sheet: Fig. 4C
FIG 4C NO release (µM NO2-)
SucT
13.597	17.1956	15.1673
SucT comp
3.71737	3.71737	4.30623
CapA
11.5688	16.5308	11.8959
CapA comp
1.49281	5.22222	2.99766
LPS 300 ng/ml
89.6248	97.6724	101.991

## Sheet: S3C Fig.
days	WT	sucT::Tn	sucT::Tn comp	sucT::Tn comp-int
0	0.01	0.01	0.01	0.01
4	0.376	0.162	0.176	0.165
6	0.654	0.231	0.263	0.271
8	0.732	0.262	0.354	0.316
11	0.804	0.28	0.44	0.36
14	0.908	0.326	0.526	0.39
21	1.05	0.408	0.734	0.49
28	1.121	0.483	0.798	0.63
Growth curves
OD 600 nm

## Sheet: S4a&B Fig.
S4A Fig.				S4B Fig.
BMDM 2h CFU/ml				hMDM 2h CFU/ml
WT	SucT	SucT Comp		WT	SucT	SucT Comp
440000	350000	245000		3600000	1245000	880000
380000	310000	365000		3700000	1075000	1055000
430000	290000	310000		4600000	965000	1545000
BMDM 120h CFU/ml				hMDM 120h CFU/ml
WT	SucT	SucT Comp		WT	SucT	SucT Comp
335000	130000	315000		3400000	1200000	4200000
290000	160000	440000		3500000	1100000	3900000
245000						4150000
